# Supplementary material for: Rearing the scuttle fly Megaselia scalaris (Diptera: Phoridae) on industrial compounds: implications on size and lifespan
Source: PeerJ. 2015 Jul 9;3:e1085. doi: 10.7717/peerj.1085 (PMC4511819; doi:10.7717/peerj.1085)
Supplement: File S1 — (STAGE DURATION) Stage duration of control, modeling clay and periphery wax animals. Averages for each group are given at the end of their list. Student’s T test values are given for a combination of parameters at the bottom of the list. (SIZE) Sizes of control, modeling clay and periphery wax pupa and adults. Averages for each group are given at the end of their list. Student’s T test values are given for a combination of parameters at the bottom of the list. [file peerj-03-1085-s001.xlsx]

## Sheet: Sheet1
STAGE DURATION						SIZE
CONTROLS						CONTROLS
	days as larva	days as pupa	days as adult	gender			pupa length mm x100	pupa wide mmx100	adult length mmx100	gender
C3.1	11	14	44	F
C10.8	9	15	4	F		C10.1	374	159	276	M
C10.11	10	15	26	F		C10.2	374	168	276	M
C10.16	12	15	10	F		C10.5	374	159	238	M
C10.19	13	15	40	F		C10.6	364	149	294	M
C10.20	13	15	43	F		C10.10	378	164	266	M
C10.23	14	15	50	F		C10.12	392	163	271	M
C10.24	14	15	40	F		C10.17	355	149	294	M
C10.28	17	15	43	F		C10.25	374	135	252	M
C10.31	20	15	48	F		C10.29	360	140	257	M
C10.37	22	15	5	F		C10.36	369	131	285	M
C10.39	23	15	22	F		C10.43	360	135	290	M
C10.40	23	16	13	F		C6.1			276	M
C10.41	23	15	30	F		C6.3			290	M
C6.2	10	22	32	F		C6.5			290	M
C6.4	11	15	25	F		C6.6			285	M
C6.7	13	15	64	F		C6.14			276	M
C6.9	13	23	37	F		C6.28			234	M
C6.10	14	16	40	F		C3.1			383	F
C6.11	14	15	44	F		C10.8	481	206	421	F
C6.12	14	14	45	F		C10.11	481	182	406	F
C6.15	15	15	35	F		C10.16	439	182	397	F
C6.16	15	13	29	F		C10.19	472	178	421	F
C6.19	16	17	52	F		C10.20	453	178	402	F
C6.21	16	22	20	F		C10.23	472	187	421	F
C6.29	19	15	35	F		C10.28	435	178	388	F
C6.32	20	15	41	F		C10.31	453	168	383	F
C6.35	21	16	39	F		C10.37	421	164	374	F
C6.38	23	16	21	F		C10.39	472	168	416	F
C10.1	7	15	23	M		C10.40	481	178		F
C10.2	8	14	31	M		C10.41	467	173	421	F
C10.5	8	15	4	M		C6.2			411	F
C10.6	8	14	7	M		C6.4			425	F
C10.10	9	14	6	M		C6.7			416	F
C10.12	10	14	24	M		C6.9			421	F
C10.17	12	16	16	M		C6.10			421	F
C10.25	14	18	22	M		C6.11			397	F
C10.29	18	16	6	M		C6.12			411	F
C10.36	21	14	11	M		C6.15			397	F
C10.43	24	14	34	M		C6.16			383	F
C6.1	10	14	17	M		C6.19			397	F
C6.3	10	14	43	M		C6.29			369	F
C6.5	12	15	15	M		C6.32			406	F
C6.6	12	16	15	M		C6.35			416	F
C6.14	14	16	4	M		C10.32	467	178	374	F
C6.28	18	15	17	M
C6.39	24	15	21	M		average	419.5	165.5	351.791
						st dev	48.7344	18.4674	66.4141
average	14.8298	15.4894	27.5106	n=47		average F	460.583	178.5	404.12
st dev	4.94895	2.00946	15.2542			st dev F	20.1921	10.9337	16.604
average F	15.7931	15.8276	33.6897	n=29		average M	370.364	150.182	273.529
st dev F	4.40275	2.36143	14.4002			st dev M	10.3564	13.2802	18.6485
average M	13.2778	14.9444	17.5556	n=18
st dev M	5.49658	1.10997	10.864
						MODELING CLAY
							pupa length mm x100	pupa wide mmx100	adult length mmx100	gender
MODELING CLAY
	days as larva	days as pupa	days as adult	gender		plastilina10	187	65		M
1.12_1	11	10	N/A	F		plastilina1	187	79	135	M
1.15_1	27	11	2	F		plastilina3	252	93	185	M
P3.1	14	15	6	F		plastilina4	248	98	194	M
P6.1	15	12	7	F		plastilina5	243	84	194	M
P2.2	19	12	9	F		plastilina7	229	93	157	M
1.2_1	53	10	2	M		plastilina8	196	79	145	M
1.12_2	18	11	N/A	M		plastilina9	201	75	183	M
1.13_1	13	13	0	M		P2.1	262	117	210	M
1.17_1	19	13	N/A	M		P5.1			206	M
1.17_2	35	13	2	M		P2.2	285	112	229	F
1.17_3	47	12	2	M		plastilina2	271	93	226	F
1.20_1	30	11	N/A	M		plastilina6	271	93	215	F
P2.1	15	13	5	M		P3.1	369	140	327	F
P5.1	16	14	5	M		P6.1	262	107	229	F
5	25	15	3			plastilina11	271	84
4	27	14	3			P4.4	248	98
average	24	12.4375	3.83333	n=16		average	253	96.3333	202.5	n=14
st dev	12.242	1.59034	2.58785			st dev	43.6299	17.12	46.7773
average F	17.2	12	6	n=5		average F	291.6	109	245.2	n=5
st dev F	6.18061	1.87083	2.94392			st dev F	44.0432	19.2743	46.089
average M	27.3333	12.2222	2.66667	n=9		average M	227.25	89.75	178.778	n=9
st dev M	14.8071	1.30171	1.96638			st dev M	28.7539	13.6983	26.8504
PERIPHERY WAX						PERIPHERY WAX
	days as larva	days as pupa	days as adult	gender			pupa length mm x100	pupa wide mmx100	adult length mmx100	gender
D1	16	11	2	M
						D1	243	93	187	M
T test values for comparision controls vs mod clay for each stage, total, male, female							T test values for comparision controls vs mod clay for each size total, male, female
t test larva	0.00975899						ttest pupa length	1.50588e-12
t test larva F	0.647283						ttest F pupa length	0.000599417
t test larva M	0.0220491						ttest M pupa length	6.09287e-07
t test pupa	6.00669e-07						ttest pupa width	3.2393e-13
t test pupa F	0.00580509						ttest pupa F width	0.000578247
t test pupa M	9.82529e-05						ttest pupa M width	8.57798e-08
t test adult	4.9287e-14						ttest adult length	1.60819e-10
t test adult F	1.78135e-09						ttest adult F length	0.00129841
t test adult M	2.02821e-05						ttest adult M length	5.73868e-07
T test values for gender comparision in each experiment for each stage							T test values for gender comparision in each experiment for each stage
t test larva control MF		0.110944					ttest larva MF length control	1.75156e-10
t test pupa control MF		0.0909539					ttest pupa MF width control	2.15023e-05
t test adult control MF		7.98793e-05					ttest adult MF length control	1.61873e-21
t test larva mod clay MF		0.0994924					ttest larva mod clay MF	0.026391
t test pupa mod clay MF		0.821177					ttest pupa mod clay MF	0.0954166
t test adult mod clay MF		0.105934					ttest adult mod clay MF	0.0278894
